# Supplementary material for: Implicit and explicit changes in body satisfaction evoked by body size illusions: Implications for eating disorder vulnerability in women
Source: PLoS One. 2018 Jun 21;13(6):e0199426. doi: 10.1371/journal.pone.0199426 (PMC6013093; doi:10.1371/journal.pone.0199426)
Supplement: S1 Data — Spreadsheets of main results for experiments one and two. (XLSX) [file pone.0199426.s007.xlsx]

## Sheet: Experiment one
participant	sex	Baseline BISS	Slim Synch BISS	Slim Asynch BISS	Obese Synch BISS	Obese Asynch BISS	EDE-Q	BMI	Slim Synch Illusion	Slim Asynch Illusion	Obese Synch Illusion	Obese Asynch Illusion
1	female	7	6.66667	5	5	5.83333	0.40625	29.6586	2	0	1.5	-0.5
2	female	4.66667	4.83333	4.66667	4.83333	4.83333	0.43125	22.05	-3	-3	-1.5	0
3	female	7.33333	7.5	7.33333	6.66667	7.5	0.20625	22.0967	-2	-3	-3	-3
4	female	6.83333	6.83333	6.83333	6.83333	6.83333	0	19.152	3	1.5	2.5	2
5	female	5	7.83333	4.33333	4	4.33333	0.50625	27.5115	1.5	-1.5	3	-0.5
6	female	5.16667	4.66667	5	4.83333	4.83333	0.39375	19.659	-1.5	-1.5	-1	1
7	female	7.33333	7.66667	7	3.33333	3.5	0	18.5121	2	1	-2.5	1
8	female	7.33333	7.16667	6	5	7	0.6	20.173	1	-2.5	1	-3
9	female	5.33333	5.33333	4	6	5.16667	0.425	21.6379	2	-2	2.5	-1
10	female	4.83333	4.83333	5	4.66667	4.83333	0	19.6942	3	-3	3	-3
11	female	6.5	6.16667	5.83333	6.16667	6	0.08125	22.5528	1	-2	-1	-3
12	female	6.83333	7.16667	4.5	4.5	5	1.975	26.1961	-1	-0.5	2	0
13	female	5.83333	5.5	4.5	1.66667	2	0.6125	21.0772	3	2.5	2.5	3
14	female	3.5	7	5.33333	2	3	2.0625	23.7037	3	1.5	2.5	-1
15	female	6.16667	4.5	5.5	5.66667	5.83333	2.0625	21.4472	1.5	0	0	-2.5
16	female	5.16667	7.83333	4.83333	2.5	3.5	1.3375	26.2469	2.5	-3	2.5	-3
17	female	5.83333	6.5	6.33333	6.66667	6.33333	0.225	20.6795	2	1	0	-2
18	female	6.66667	6.83333	6.5	6.33333	6.66667	0.7	19.3205	2.5	1	2	-1.5
19	female	6.16667	5.5	5	4.5	4.33333	0.19375	26.6407	2	-1	2	-1.5
20	female	6.83333	6.66667	6.66667	6.83333	6.66667	0	18.6719	3	2	-1.5	-1.5
21	male	5	5	5.33333	4.66667	5.5	0.3375	20.0816	3		2	-1
22	male	4.5	4.5	4.83333	3.5	4.5	1.6875	25.8107	2	-1.5	2	-1
23	male	4.5	5.5	5.33333	4.16667	4.83333	1.33125	22.7778	2.5	-0.5	2.5	-2
24	male	6.16667	7.16667	7	5.66667	6.5	0.3875	25.3745	2	-2	2	1.5
25	male	4.66667	5.16667	5.33333	3.66667	4.16667	0.1125	20.1559	2.5	-0.5	2	0
26	male	5.83333	5.83333	5.83333	5.83333	5.66667	0	22.3982	-1.5	-1.5	-1.5	-1
27	male	6.66667	6.33333	6.83333	5.83333	4.83333	0.3375	22.3003	2.5	2	1	-2
28	male	7	8	7	7.16667	5.5	0.36875	21.3859	2	-0.5	-2.5	-1
29	male	6	6.33333	6.16667	7.16667	6	0.08125	20.9637	-0.5	-3	0.5	-3
30	male	6.5	7.16667	7.16667	3.16667	3	0.1125	28.8	3	2	2.5	1
31	male	6.5	7.5	7.66667	7	4.83333	1.0625	26.1592	2.5	2.5	0.5	-0.5
32	male	6.16667	5.5	6.66667	5.33333	4.83333	0	19.9319	0	3	2	2.5
33	male	6	5.66667	5.33333	5.33333	5.5	0.19375	22.963	0.5	-0.5	1.5	-0.5
34	male	5.5	5.33333	5.5	4.66667	3	0.86875	25.6481	1.5	1	2	0
35	male	5.83333	5.83333	4	2.66667	3.83333	0.94375	22.0637	2.5	2	2	0.5
36	male	7.5	7	7.66667	8	6	0	22.1201	2.5	0	0	-1.5
37	male	7.33333	7.16667	6.83333	6.33333	7	0.15625	23.3241	3	-0.5	3	-1
38	male	6.16667	5.33333	5.16667	5.5	5.33333	0.30625	21.1711	2	-0.5	1.5	-1.5
39	male	6.33333	6.33333	6.5	4.5	5.5	0.1625	24.5247	1.5	0	2	0
40	male	6.16667	7.33333	7.16667	7.16667	8	0.55625	21.7648	1.5	1	3.5	0

## Sheet: Experiment two
participant	sex	LBS-baseline_dscore	LBA-baseline_dscore	SBS-baseline_dscore	SBS-baseline_dscore	EDE-Q	BMI	Slim Synch Illusion	Slim Asynch Illusion	Obese Synch Illusion	Obese Asynch Illusion
1	female	-346.98	-47.79	-101.87	-140.13	2.2	20.2261	2	-1.5	-0.5	-1.5
2	female	-169.37	-250.56	-218.61	-53.94	1.21875	19.5038	2	1.5	2.5	0.5
3	female	-25.41	-152.19	-40.52	34.53	0.68125	23.2072	2.5	1.5	2.5	1
4	female	-389.75	-214.3	-34.27	-483.54	0.525	21.0427	1.5	-3	-1.5	-1.5
5	female	511.59	398.87	416.97	531.57	0.58125	23.0681	0.5	1	-0.5	-2
6	female	-69.98	33.8	128.01	-113.48	0.3875	21.5571	2.5	-3	3	-3
7	female	12.31	123.72	-18.91	44.56	0.35625	24.5181	-0.5	-3	2	-2.5
8	female	-25.55	-56.79	-21.92	62.37	0.18125	20.3424	0	0	2	-2
9	female	-256.55	-288.65	-230.92	-96.4	1.125	20.7967	3	3	2.5	2
10	female	-65.64	-40.58	62.78	-24.93	1.1375	25.3266	1	-2	1	2
11	female	-49.38	-297.98	-166.17	-78.88	0.8125	24.0882	1.5	-1.5	2	1
12	female	-481.34	-160.35	-132.8	-241.12	1.98125	24.7266	2.5	-2.5	2.5	-1
13	female	86.78	129.91	90.3	41.31	0.08125	19.1681	3	-1.5	3	-3
14	female	253.4	455.28	536.87	91.21	0.90625	22.0734	2.5	1	2.5	0.5
15	female	-609.74	-239.6	-256.75	-151.74	1.225	19.2538	0.5	-1	1.5	-0.5
16	female	-194.83	-211.1	37.83	-228.78	0.425	19.3625	2	-1	2	-2
17	female	-414.7	-317.75	-192.44	-429.39	0.70625	18.1061	2	1.5	2	0
18	female	-227.83	-2.39	-246.41	-177.18	1.7875	28.6288	1.5	1	2	1
19	female	62.14	-67.37	-53.2	51.69	1.70625	22.9238	1.5	-2.5	1.5	-1.5
20	female	40.6	48.22	-3.14	-153.48	0.68125	23.2485	1	1	-1.5	1.5
21	female	-83.07	-74.1	-28.95	-42.47	0.875	20.4436	1.5	0	-1	-1
22	female	323.71	428.89	447.34	596.89	2.08125	23.2602	0.5	-0.5	1	-2.5
23	female	-118.4	-40.16	-124.05	-228.26	0.25625	23.1663	1.5	-2.5	-0.5	-3
24	female	17.76	19.02	43.17	59.34	0.36875	24.2561	2	-2.5	2.5	0.5
25	female	-218.35	34.48	34.75	86.12	2.4375	21.9899	-1.5	-2	1.5	1
26	female	265.1	466.38	393.68	465.95	0.175	22.0026	2.5	-3	2	0.5
27	female	201.18	-135.79	68.43	184.85	0.20625	19.5481	2.5	0	3	1.5
28	female	-145.54	-290.08	14.07	-127.75	1.18125	24.579	-1	-3	-1	-3
29	female	154.4	-54.02	100.83	125.84	0.575	21.3578	2.5	1	3	0.5
30	female	-209.67	-441.11	-253.96	-228.63	1.9875	22.2222	1.5	-3	0.5	-3
31	female	142.33	36.5	181.22	61.79	0.88125	20.8467	3	3	2.5	2.5
32	female	-130.14	-108.94	-195.22	-122.67	0.7875	19.5224	0	-1	1.5	1
33	male	-32.82	11.82	8.47	-11.01	0.2875	21.1327	1.5	0	1	1
34	male	-61.11	106.33	192.15	114.06	0	21.5657	-2	-1.5	-2	-2.5
35	male	238.92	215.91	282.17	233.4	1.0875	25.3113	0	-0.5	-0.5	-0.5
36	male	77.97	-5	-67.59	-96.35	0.08125	22.0239	2.5	1	1	1.5
37	male	-143.96	-98.38	-173.82	-53.77	0.0625	24.5409	2	-2.5	0.5	-2.5
38	male	-103.69	37.83	165.93	-121.23	0.35	20.0104	3	1.5	1.5	-2.5
39	male	-27.02	128.1	184.43	32.12	0.1125	22.8535	2	-1	1.5	-2.5
40	male	-191.6	-152.66	-34.33	0.54	0.30625	20.3826	2	0	0	-2.5
41	male	76.72	-14.92	-159.02	-208.92	0.24375	20.6367	3	-1	2.5	-3
42	male	-42.79	-219.14	-287.27	-187.6	0.53125	19.6056	1.5	0	2.5	-3
43	male	-357.78	-50.23	-246.85	-189.44	0.66875	23.7067	2.5	0	0.5	-1
44	male	224.88	-45.27	255.04	-114.45	1.03125	22.8446	3	3	-3	1
45	male	221.45	-76.22	90.4	72.25	0.41875	25.5965	2	2.5	-1	2
46	male	427.82	309.92	423.86	196.47	0.90625	20.2776	1.5	-1	0.5	-1.5
47	male	103.17	-227.03	-150.27	-238.21	0.6875	21.9646	2.5	0	1.5	0.5
48	male	270.44	256.41	237.44	189.22	0.675	21.1901	0.5	-0.5	0.5	0
49	male	107.4	-172.15	180.55	-249.67	0.15	23.4875	3	-1.5	3	-3
50	male	-293.23	-204.03	-299.25	-312.89	0.94375	20.6559	-2	-1	1.5	-2.5
51	male	-252.87	-56.38	-220.51	-32.15	0.225	20.6559	2.5	0.5	2	-2
52	male	57.17	-1.32	0.73	-49.82	0.09375	25.4939	2.5	-0.5	0	-1
53	male	-294.84	130.25	-63.15	9.2	0.19375	24.4579	1	1	2	-1
54	male	-318.6	-368.07	-228.02	-287.32	0.34375	24.7293	-0.5	-0.5	0.5	1.5
55	male	47.64	-106.21	-113.97	35.63	0.14375	19.5976	3	-2.5	3	-3
56	male	-143.81	-134.32	-120.66	-145.18	0.14375	20.7476	1.5	-1	2	-2.5
57	male	-46.2	-16.82	-37.88	-13.12	0.825	22.2819	2	-0.5	3	-2
58	male	0.0523667	0.00977424	0.0515987	-0.0247585	0.30625	21.847	2	2.5	1	0
59	male	0.065441	0.040618	0.0287679	0.0790634	0	25.1429	-2.5	-3	-3	-3
60	male	0.143707	0.16119	0.143077	0.00216985	0.375	23.0952	1.5	-1	1.5	0.5
61	male	0.185551	0.0775004	0.061413	0.049658	0.36875	24.0629	1.5	0	-0.5	-3
62	male	0.090381	0.0123038	0.134077	0.0821353	0.0625	21.4278	2	1.5	2	0.5
63	male	0.0951898	0.0496287	0.0565491	0.042224	0.08125	25.4694	1.5	1	2	-1.5
64	male	0.0900361	0.0709831	0.0868399	0.0780596	0.875	22.5031	-0.5	-3	-2.5	-3
